# Supplementary material for: The Obesogenic Gut Microbiota as a Crucial Factor Defining the Depletion of Predicted Enzyme Abundance for Vitamin B12 Synthesis in the Mouse Intestine
Source: Biomedicines. 2024 Jun 9;12(6):1280. doi: 10.3390/biomedicines12061280 (PMC11201498; doi:10.3390/biomedicines12061280)
Supplement: Supplementary file 1 [file biomedicines-12-01280-s001.zip]

Archive with 1 entries (1 files):
- biomedicines-2964924-supplementary.pdf
